# Supplementary material for: Sodium-Dependent Conformational Change in Flagellar Stator Protein MotS from Bacillus subtilis
Source: Biomolecules. 2025 Feb 18;15(2):302. doi: 10.3390/biom15020302 (PMC11853200; doi:10.3390/biom15020302)
Supplement: Supplementary file 1 [file biomolecules-15-00302-s001.zip]

Archive with 1 entries (1 files):
- biomolecules-3480333-supplementary.pdf
